# Supplementary material for: Impact of Enriched Environment on Murine T Cell Differentiation and Gene Expression Profile
Source: Front Immunol. 2016 Sep 30;7:381. doi: 10.3389/fimmu.2016.00381 (PMC5042968; doi:10.3389/fimmu.2016.00381)
Supplement: Table S1 — Top ranked genes (n = 61) for the features of EE CD4+ T cells in comparison with NE. The table shows the identity and statistical values of the top ranked genes that were used for heatmap analysis (Figure 8) and calculating the similarity score (EE score) for the EE CD4+ T cells phenotype compared with the NE one. Genes are ordered according to their relative contributions to the EE score (i.e., the association with EE; positive values indicate association with EE cells, while negative ones indicate association with wild type). [file table_1.xlsx]

## Sheet: EE_significant.txt
Affymetrix ID	SYMBOL	Fold change(EE-WT)	t	p.value	p.value.adj
10344966	Ly96	-0.932	-7.67	0.00012	0.015749
10345357	Imp4	0.424	5.9	0.00061	0.035456
10345442	Hs6st1	0.488	6.92	0.00023	0.022817
10345445	Arid5a	0.706	6.45	0.00036	0.027714
10345482	Cnnm4	0.608	7.59	0.00013	0.016403
10345824	Il18rap	-0.456	-6.81	0.00026	0.0241
10346298	Coq10b	0.604	6.04	0.00053	0.032812
10346533	Nif3l1	0.592	8.74	5e-05	0.010877
10346564	Casp8	-0.56	-6.9	0.00024	0.022904
10346668	Fam117b	0.821	11.59	1e-05	0.004807
10346790	Ctla4	0.697	6.12	0.00049	0.031798
10346882	Adam23	-1.515	-10.53	2e-05	0.006866
10347748	Acsl3	0.935	6.57	0.00032	0.026456
10347948	Sp100	-0.405	-5.46	0.00096	0.046173
10349239	Nifk	0.811	7.19	0.00018	0.02046
10349603	Il10	1.101	6.01	0.00055	0.03373
10349868	Ppp1r15b	0.437	6.1	0.0005	0.031978
10350331	Zfp281	0.552	5.6	0.00083	0.042394
10350753	Glul	0.426	5.68	0.00076	0.040513
10351047	Cenpl	0.603	7.47	0.00014	0.017339
10351259	Slc19a2	0.982	7.18	0.00018	0.02046
10351603	Arhgap30	-0.37	-5.58	0.00085	0.042824
10352234	Itpkb	0.641	6.08	0.00051	0.032384
10352294	Sde2	0.618	9.04	4e-05	0.009976
10352448	Dusp10	1.193	12.46	1e-05	0.003654
10353004	Cks2	0.969	8.02	9e-05	0.013977
10353773	Gm15455	-0.505	-6.17	0.00047	0.031297
10353991	Rpl12	0.795	5.75	0.00071	0.038287
10354054	Mitd1	-0.761	-6.56	0.00032	0.026456
10354168	Tbc1d8	-0.774	-6.47	0.00035	0.027595
10354275	Tex30	0.774	8.97	4e-05	0.010172
10354868	Fam126b	-0.388	-5.59	0.00084	0.042444
10355141	Klf7	0.58	7.16	0.00019	0.020809
10355611	Zfp142	0.529	6.69	0.00029	0.025537
10357135	2900060B14Rik	-0.499	-6.07	0.00051	0.032384
10357280	Insig2	-0.468	-6.35	0.00039	0.029051
10357472	Cxcr4	1.201	15.26	0	0.002204
10358191	Camsap2	0.542	6.72	0.00028	0.025262
10358389	Rgs2	0.808	8.39	7e-05	0.012688
10358978	Ier5	0.567	6.54	0.00033	0.026473
10359405	Klhl20	-0.443	-5.63	0.0008	0.041623
10359434	Fasl	0.564	7.28	0.00017	0.019419
10359446	Suco	0.931	11.21	1e-05	0.005418
10359723	Tiprl	1.081	13.28	0	0.003137
10360173	Slamf7	-1.281	-8.87	5e-05	0.010278
10360373	Pydc4	-0.73	-6.4	0.00037	0.028061
10360832	1700056E22Rik	0.714	6.79	0.00026	0.024134
10361091	Atf3	1.208	7.1	0.0002	0.021195
10361799	Adat2	0.424	6.03	0.00053	0.032911
10361828	Cited2	0.721	9.86	2e-05	0.007899
10362420	Trdn	0.4	6.33	0.0004	0.02922
10363161	Tmem229b	-0.726	-6.41	0.00037	0.028061
10363641	Herc4	-0.48	-5.82	0.00066	0.036726
10363706	Jmjd1c	0.804	8.96	5e-05	0.010172
10363894	Ipmk	0.802	6.99	0.00022	0.022351
10363903	Hbs1l	0.526	6.56	0.00032	0.026456
10364361	Icosl	-0.455	-5.35	0.00108	0.04937
10365227	Ap3m1	-0.472	-6.11	0.0005	0.031847
10365971	Btg1	0.43	5.34	0.00109	0.049409
10366043	Dusp6	0.643	8.77	5e-05	0.010746
10366346	Phlda1	0.893	8.57	6e-05	0.011497
10366407	Gm10752	0.516	7.47	0.00014	0.017339
10366546	Cpm	0.673	5.83	0.00066	0.036606
10366881	Ddit3	0.619	6.19	0.00046	0.031129
10367734	Ust	0.64	6.8	0.00026	0.0241
10368144	Tnfaip3	0.895	13.5	0	0.003137
10368199	Myb	0.509	6.8	0.00026	0.0241
10368675	Marcks	-1.383	-7.04	0.00021	0.021844
10369690	Tet1	-0.513	-6.13	0.00048	0.031761
10369738	Sirt1	0.808	9.32	4e-05	0.009291
10369792	Arid5b	0.501	5.4	0.00102	0.048107
10370911	Klf16	0.45	5.76	0.0007	0.038007
10371307	Nfyb	-0.376	-5.87	0.00063	0.035831
10371830	Actr6	-0.544	-5.5	0.00092	0.044941
10372082	Nudt4	0.444	6.34	0.0004	0.029112
10372648	Lyz2	-0.987	-8.16	8e-05	0.013526
10372668	Mdm2	0.461	6.92	0.00023	0.022817
10372815	Lemd3	0.794	7.58	0.00013	0.016433
10373355	Spryd4	0.674	7.71	0.00012	0.015648
10374035	Xbp1	1.125	12.87	0	0.003325
10374197	Ramp3	1.004	9.51	3e-05	0.008837
10374466	Rab1	0.489	7.6	0.00013	0.016259
10374560	Zrsr1	0.499	6.6	0.00031	0.026315
10374880	Mtif2	-0.476	-5.52	0.0009	0.044318
10375497	Gnb2l1	0.443	5.34	0.0011	0.049763
10376060	Irf1	0.596	8.5	6e-05	0.011863
10376142	Oser1	1.126	13.39	0	0.003137
10376324	Gm12250	-0.641	-7.71	0.00012	0.015648
10376685	Alkbh5	0.535	6.12	0.00049	0.031798
10376733	Map2k3	0.834	8.32	7e-05	0.012886
10377439	Per1	0.969	7.87	0.0001	0.014968
10377826	Zmynd15	-0.779	-6.25	0.00043	0.030478
10379615	Slfn5	-0.987	-8.24	8e-05	0.013224
10379633	Slfn1	-0.773	-9.21	4e-05	0.009507
10380252	Coil	0.386	5.33	0.0011	0.049858
10380381	Tob1	0.846	12.26	1e-05	0.003885
10380403	Lrrc59	0.567	6.56	0.00032	0.026456
10381115	Eif1	0.467	5.55	0.00087	0.043445
10381697	Hexim1	0.559	7.2	0.00018	0.020459
10382243	Gna13	0.542	7.32	0.00016	0.018929
10383289	Baiap2	0.702	10.32	2e-05	0.007224
10383708	Rnf185	0.49	6.5	0.00034	0.027311
10383993	Ccdc117	0.754	9.35	3e-05	0.009276
10384474	Pno1	0.683	7.18	0.00018	0.02046
10384486	Etaa1	0.905	8.16	8e-05	0.013526
10384725	Rel	0.813	8.79	5e-05	0.010656
10384780	Fancl	0.577	7.44	0.00015	0.017651
10385572	Sqstm1	0.458	6.95	0.00023	0.022554
10386455	Rasd1	0.39	5.5	0.00092	0.044853
10386636	Usp22	0.727	9.26	4e-05	0.009439
10387890	Cxcl16	-1.536	-7.09	0.0002	0.021289
10388938	Wsb1	0.728	8.62	6e-05	0.011397
10389207	Ccl5	-1.075	-6.22	0.00044	0.030699
10389561	Dhx40	0.593	7.73	0.00012	0.015648
10390484	Cwc25	0.52	6.11	0.00049	0.031839
10392440	Slc16a6	0.654	7.51	0.00014	0.01717
10393449	Socs3	1.261	19.38	0	0.001107
10393620	Cbx4	0.395	5.96	0.00057	0.03446
10393642	Eif4a3	0.506	6.04	0.00053	0.032812
10394102	Wdr45b	0.911	8.88	5e-05	0.010278
10394283	Ptrhd1	0.801	8.61	6e-05	0.011397
10394593	Fam49a	-0.925	-6.44	0.00036	0.02784
10394770	Odc1	1.652	15.61	0	0.002167
10395259	Nampt	0.809	7.52	0.00014	0.017129
10395976	Dnajb6	0.521	6.5	0.00034	0.027311
10396079	Klhdc1	-0.7	-6.07	0.00051	0.032384
10396421	Hif1a	0.421	5.77	0.00069	0.037864
10396652	Hspa2	0.655	7.36	0.00016	0.018622
10396926	Srsf5	0.537	5.41	0.00102	0.047942
10397145	Acot2	0.497	5.53	0.00089	0.044273
10397891	Tmem251	0.389	5.99	0.00056	0.034115
10399360	Rhob	0.593	5.37	0.00106	0.048919
10399391	Gen1	-0.592	-5.89	0.00061	0.035456
10399478	Lpin1	0.698	8.14	8e-05	0.013526
10399841	Cbll1	0.81	10.57	2e-05	0.006866
10400030	Bzw2	0.464	5.88	0.00062	0.035555
10400095	Ifrd1	1.225	11.17	1e-05	0.005418
10400137	Dnajb9	0.725	7.28	0.00017	0.019432
10400165	Tfb2m	0.614	8.03	9e-05	0.013977
10400405	Nfkbia	0.745	10.35	2e-05	0.007224
10400460	Mbip	0.474	5.69	0.00076	0.040453
10400546	Fbxo33	0.954	9.84	2e-05	0.007902
10401335	Med6	0.462	5.78	0.00069	0.037729
10401428	Elmsan1	1.312	10.01	2e-05	0.007535
10402096	Ttc7b	0.443	6.45	0.00036	0.027714
10402560	A130014H13Rik	-0.62	-5.83	0.00065	0.036606
10402800	Gpr132	0.72	8.7	5e-05	0.011054
10403273	Asb13	-0.446	-6.54	0.00033	0.026473
10403352	Klf6	0.623	7.63	0.00013	0.015987
10404059	Hist1h1c	0.489	6.23	0.00044	0.030567
10404132	Cmah	-0.385	-5.88	0.00062	0.035555
10404422	Serpinb6b	-1.464	-5.67	0.00077	0.0409
10404429	Serpinb9	-0.952	-5.62	0.00081	0.041707
10404606	Ly86	-0.932	-5.54	0.00088	0.043924
10405263	Simc1	0.806	8.33	7e-05	0.012844
10406419	Lysmd3	0.536	6.42	0.00037	0.027949
10406859	Zfp366	-0.454	-5.47	0.00095	0.045856
10406905	Ccdc125	-0.487	-5.86	0.00063	0.035929
10407097	Pde4d	0.98	12.05	1e-05	0.004286
10407126	Plk2	0.546	6.06	0.00052	0.032693
10407192	Slc38a9	-0.503	-7.65	0.00012	0.015883
10407390	Gm7120	0.566	6.2	0.00045	0.031052
10407803	Gpr137b	-0.843	-6.87	0.00024	0.023396
10408168	Abt1	0.456	5.35	0.00108	0.049406
10408531	Gmds	0.551	6.97	0.00022	0.022399
10408616	Slc22a23	-0.505	-6.31	0.00041	0.029473
10409278	Nfil3	1.711	13.82	0	0.003087
10409345	Cltb	0.423	5.37	0.00105	0.048807
10409799	Isca1	0.514	7.89	0.0001	0.014928
10409876	Ctla2a	0.852	6.8	0.00026	0.0241
10410099	Cdc14b	-0.549	-7.89	0.0001	0.014928
10410124	Ctsl	0.808	8.54	6e-05	0.011684
10410295	Zfp595	-0.822	-7.12	0.00019	0.021027
10410302	Zfp953	-0.518	-6.43	0.00036	0.027941
10411126	Jmy	1.18	12.45	1e-05	0.003654
10411199	Aggf1	0.477	5.59	0.00083	0.042444
10411226	F2rl1	-0.512	-6.45	0.00036	0.027714
10411332	Hmgcr	0.356	5.49	0.00093	0.045162
10412227	Snx18	0.682	8.23	8e-05	0.013224
10412385	Mrps30	0.562	8.25	8e-05	0.013224
10413125	Samd8	0.766	9.66	3e-05	0.008362
10413282	Dennd6a	-0.482	-5.98	0.00056	0.034145
10413434	D14Abb1e	-0.444	-5.92	0.0006	0.035191
10414350	Socs4	-0.439	-5.36	0.00107	0.049228
10415784	Trim13	1.287	13.32	0	0.003137
10416230	Tnfrsf10b	0.833	8.65	6e-05	0.01132
10416510	Nufip1	0.719	9.06	4e-05	0.009976
10416653	Kbtbd7	0.997	6.22	0.00044	0.030699
10417526	Dnase1l3	-0.599	-5.9	0.00061	0.035456
10417708	Oxsm	-0.541	-5.58	0.00085	0.042747
10417734	Nr1d2	1.067	13.7	0	0.003136
10418480	Gnl3	0.616	8.43	7e-05	0.012439
10419073	Tspan14	-0.446	-5.89	0.00061	0.035456
10419288	Gch1	1.213	9.01	4e-05	0.009976
10419542	Tmem55b	0.428	6.3	0.00041	0.029761
10419744	Slc7a7	-0.468	-5.99	0.00055	0.034003
10421012	Ppp2r2a	0.702	7.05	0.00021	0.021778
10421351	Polr3d	0.472	6.35	0.00039	0.029051
10421810	Rgcc	0.801	7.15	0.00019	0.020817
10422892	2410089E03Rik	0.564	6.5	0.00034	0.027294
10423346	Zfp622	0.503	6.88	0.00024	0.023379
10424260	D15Ertd621e	0.544	6.98	0.00022	0.022351
10424370	Trib1	1.062	9.85	2e-05	0.007899
10425066	Csf2rb	-0.907	-5.61	0.00082	0.041964
10425283	Maff	2.621	27.23	0	0.000426
10425905	Nup50	0.618	8.53	6e-05	0.011692
10426110	Pim3	0.592	7.05	0.00021	0.021778
10426611	Cacnb3	-1.576	-6.46	0.00035	0.027595
10426798	Smarcd1	0.563	5.66	0.00078	0.041028
10426827	Larp4	0.597	6.05	0.00052	0.032715
10427035	Nr4a1	0.778	7.7	0.00012	0.015648
10427045	9430023L20Rik	0.404	5.76	0.0007	0.038007
10427628	Il7r	-0.474	-5.5	0.00092	0.044941
10427807	Sub1	0.44	5.79	0.00068	0.037631
10427895	Basp1	-0.689	-6.15	0.00047	0.031553
10428157	Rnf19a	0.674	9.78	3e-05	0.007992
10428302	Klf10	1.415	14.95	0	0.002369
10428796	Fbxo32	0.738	6.51	0.00034	0.027161
10428827	Tmem65	0.466	5.77	0.00069	0.037864
10429081	Snrpc	0.401	5.86	0.00064	0.035929
10429114	Tmem71	-0.581	-6.68	0.00029	0.025537
10429623	Zc3h3	-1.127	-7.83	0.00011	0.015038
10429926	Dgat1	0.584	7.05	0.00021	0.021733
10430186	Apol7c	-2.49	-13.11	0	0.003137
10430302	Csf2rb2	-1.362	-9.29	4e-05	0.009367
10430593	Josd1	0.771	10.96	1e-05	0.005966
10430770	Tob2	0.718	6.43	0.00036	0.027949
10432190	Adcy6	-0.616	-7.97	0.0001	0.014273
10432593	Csrnp2	0.629	8.29	7e-05	0.012942
10435015	Wdr53	0.569	5.6	0.00083	0.042434
10435457	Parp9	-0.436	-6.05	0.00053	0.032724
10435470	Kpna1	1.119	12.67	0	0.003452
10435525	Iqcb1	0.849	10.09	2e-05	0.007505
10436196	Cd47	-0.546	-6.68	0.00029	0.025537
10436865	Ifngr2	0.522	5.97	0.00057	0.034145
10437160	Ets2	1.187	14.5	0	0.002624
10437451	Ubald1	0.42	5.61	0.00082	0.042079
10437668	Socs1	0.852	7.85	0.00011	0.015038
10437737	Rsl1d1	0.551	5.93	0.00059	0.034873
10438517	Alg3	-0.544	-6.91	0.00023	0.022864
10439642	Slc35a5	-0.542	-7.35	0.00016	0.018646
10439651	Cd200	-0.606	-7.46	0.00014	0.017339
10440238	Nsun3	-0.501	-6.13	0.00049	0.031762
10441330	Zbtb21	1.026	12.73	0	0.003429
10441601	Tagap	0.47	5.88	0.00062	0.035528
10441987	Chd1	0.377	5.59	0.00084	0.042629
10443463	Cdkn1a	0.986	9.32	3e-05	0.009291
10443527	Pim1	1.394	19.81	0	0.001106
10444298	H2-Eb1	-0.946	-8.07	9e-05	0.013755
10444306	H2-Eb2	-0.825	-5.6	0.00083	0.042394
10445061	Rnf39	0.731	9.15	4e-05	0.009589
10445702	Usp49	0.463	5.96	0.00058	0.034464
10445898	Rab5a	0.749	10.24	2e-05	0.007338
10446693	Wdr43	0.416	6.22	0.00044	0.030699
10447602	Ezr	0.398	5.66	0.00078	0.04095
10448307	Tnfrsf12a	0.463	5.96	0.00057	0.034395
10449731	U2af1	0.382	5.68	0.00076	0.040453
10449741	Sik1	0.931	8.87	5e-05	0.010278
10449815	Brd4	0.373	5.52	0.0009	0.04438
10450154	H2-Aa	-1.312	-6.96	0.00022	0.022554
10450669	Prr3	0.4	5.71	0.00074	0.039541
10450819	Znrd1	0.432	5.76	0.00071	0.038242
10450880	H2-M2	-2.286	-7.63	0.00013	0.016026
10451893	Stap2	-0.521	-5.38	0.00105	0.048722
10452633	Tgif1	1.761	21.45	0	0.001102
10453272	Zfp36l2	0.53	6.73	0.00028	0.025262
10454077	Taf4b	0.774	9.01	4e-05	0.009976
10454198	Rnf125	1.003	9.25	4e-05	0.009439
10454478	Polr2d	0.782	9.42	3e-05	0.009079
10454828	Pnet-ps	0.573	5.5	0.00092	0.044853
10455784	Gramd3	0.986	10.24	2e-05	0.007338
10455801	Phax	0.572	6.15	0.00047	0.031553
10456005	Cd74	-1.153	-7.12	0.00019	0.021027
10456579	Mex3c	1.054	13.1	0	0.003137
10456745	Smad7	0.697	10.24	2e-05	0.007338
10457273	Kif5b	0.465	5.5	0.00092	0.044853
10457331	Mzt1	0.677	6.49	0.00034	0.027427
10458424	Taf7	0.653	5.97	0.00057	0.034145
10458808	Fem1c	0.624	8.61	6e-05	0.011397
10459071	Smim3	0.842	6.85	0.00025	0.023487
10459183	Slc26a2	-0.479	-5.37	0.00106	0.048849
10459375	Txnl1	0.569	7.11	0.0002	0.021104
10459510	Mir694	-0.513	-5.55	0.00087	0.043516
10460196	1810055G02Rik	0.433	6.25	0.00043	0.030424
10460585	Fosl1	0.597	6.17	0.00046	0.031297
10460947	Pygm	1.021	7.33	0.00016	0.018775
10461354	Tut1	-0.488	-6.19	0.00046	0.031129
10461402	Fth1	0.398	6.17	0.00046	0.031297
10461487	Cyb561a3	-0.531	-6.68	0.00029	0.025537
10461605	Ms4a4b	-0.926	-8.57	6e-05	0.011497
10461723	Fam111a	-0.553	-5.63	0.0008	0.041657
10462091	Klf9	1.355	13.03	0	0.003137
10462507	Papss2	-0.95	-5.52	0.0009	0.044318
10462618	Ifit3	-0.881	-5.93	0.00059	0.034873
10463164	Frat1	0.532	6.11	0.0005	0.031839
10463211	Pi4k2a	0.461	5.89	0.00061	0.035456
10463599	Nfkb2	0.553	6.83	0.00025	0.023742
10463930	Mxi1	0.452	6.15	0.00048	0.031553
10463945	Dusp5	1.376	15.6	0	0.002167
10464647	Tbc1d10c	-0.447	-5.33	0.0011	0.049982
10465114	Kat5	0.474	6.38	0.00038	0.028541
10465772	Slc3a2	0.922	10.5	2e-05	0.006866
10466104	Ccdc86	0.682	8.2	8e-05	0.013362
10466172	Ms4a1	-0.56	-5.74	0.00072	0.038648
10467650	Frat2	0.604	7.08	0.0002	0.021289
10467842	Got1	1.434	16.67	0	0.002054
10468287	Usmg5	0.735	8.08	9e-05	0.013755
10468980	Fam107b	1.093	15.21	0	0.002204
10469425	Arl5b	0.63	6.59	0.00031	0.026315
10469571	Otud1	0.729	9.25	4e-05	0.009439
10470564	Ralgds	0.428	6.12	0.00049	0.031798
10470911	Set	-0.479	-5.62	0.00081	0.041707
10471586	Hspa5	0.597	9.39	3e-05	0.009117
10471978	Epc2	0.76	7.84	0.00011	0.015038
10472277	2007-03-01	0.404	5.4	0.00102	0.048038
10473809	Spi1	-1.083	-7.83	0.00011	0.015038
10474112	Traf6	0.594	7.7	0.00012	0.015648
10474411	Lin7c	0.407	5.44	0.00098	0.046798
10475211	Haus2	0.695	6.14	0.00048	0.031612
10475866	Bcl2l11	0.475	6.24	0.00043	0.030493
10476814	Insm1	-0.551	-5.5	0.00092	0.044853
10477644	Trp53inp2	0.785	10.59	2e-05	0.006866
10477887	Aar2	0.431	6.54	0.00033	0.026473
10478160	Fam83d	1.112	9.03	4e-05	0.009976
10478678	Cd40	-0.548	-7.94	0.0001	0.014577
10478890	Cebpb	1.003	8.62	6e-05	0.011397
10479726	Pcmtd2	-0.794	-8.94	5e-05	0.010172
10479979	Slc25a36	0.742	9.67	3e-05	0.00835
10480628	Tubb4b	0.54	6.41	0.00037	0.028061
10481634	Slc25a25	0.63	7.71	0.00012	0.015648
10482200	Dennd1a	0.536	7.86	0.0001	0.015038
10482772	Nr4a2	1.395	9.92	2e-05	0.00781
10484457	Clp1	0.426	6.42	0.00037	0.027949
10485170	Cry2	0.46	5.85	0.00064	0.036193
10485633	Gm10796	0.425	6	0.00055	0.033843
10486396	Ehd4	0.462	5.81	0.00067	0.037009
10487879	Rnf24	0.571	6.66	0.00029	0.02571
10487894	Rassf2	-0.453	-5.79	0.00068	0.037446
10489018	Rbm39	0.501	6.11	0.00049	0.031839
10489831	Stau1	0.459	5.98	0.00056	0.034145
10489904	Spata2	0.88	11.33	1e-05	0.005247
10490826	Zbtb10	2.007	13.08	0	0.003137
10490946	Hsp90aa1	0.553	6.42	0.00037	0.027954
10491300	Skil	0.824	8.82	5e-05	0.01055
10491455	Fxr1	0.519	5.85	0.00064	0.036193
10491945	Rab33b	0.684	8.12	9e-05	0.013563
10491952	Mgst2	-0.438	-6.56	0.00032	0.026456
10492195	Tsc22d2	0.743	10.01	2e-05	0.007535
10492428	Tiparp	1.527	17.57	0	0.001925
10492757	Plrg1	0.588	6.98	0.00022	0.022351
10493177	Mef2d	0.473	6.45	0.00036	0.027714
10493896	Lce3b	-0.552	-6.28	0.00042	0.03006
10496737	Bcl10	0.83	13.11	0	0.003137
10497090	Ankrd13c	0.588	6.26	0.00043	0.030285
10497203	Hey1	0.721	8.36	7e-05	0.012844
10497587	Yae1d1	-0.649	-5.52	0.0009	0.04438
10497920	Ankrd50	0.555	7.67	0.00012	0.015749
10498332	Siah2	0.506	6.08	0.00051	0.03237
10498531	Ccnl1	0.531	6.44	0.00036	0.027714
10500808	Olfml3	-0.551	-8.35	7e-05	0.012844
10502823	Dnajb4	0.706	8.07	9e-05	0.013755
10503161	Chd7	0.389	5.45	0.00097	0.04632
10503334	Gem	1.001	9.32	3e-05	0.009291
10503695	Bach2	0.471	7.18	0.00018	0.02046
10503845	Ube2j1	0.491	5.93	0.00059	0.034873
10504838	Nr4a3	1.917	19.76	0	0.001106
10506335	Pde4b	0.687	9.63	3e-05	0.008442
10506880	Kti12	0.59	7.97	0.0001	0.014273
10507594	Slc2a1	0.798	8.15	8e-05	0.013526
10508392	Rnf19b	0.907	8.29	7e-05	0.012942
10508770	Gm13033	0.44	5.58	0.00085	0.042747
10508901	Gpn2	0.475	6.17	0.00047	0.031372
10510061	Pramef8	0.753	11.11	1e-05	0.005546
10510422	Casz1	0.524	6.95	0.00022	0.022554
10510574	Errfi1	1.1	8.87	5e-05	0.010278
10511113	Cdk11b	0.558	5.37	0.00106	0.048855
10511149	Mrpl20	0.419	6.09	0.0005	0.032154
10511703	Ripk2	0.56	8.34	7e-05	0.012844
10511935	Pnrc1	0.449	6.56	0.00032	0.026456
10512088	Topors	0.609	6.97	0.00022	0.022399
10512766	Trim14	-0.45	-5.39	0.00104	0.048625
10513008	Klf4	1.078	14.36	0	0.002624
10515368	Toe1	0.469	5.55	0.00087	0.043445
10515399	Plk3	1.408	15.39	0	0.002204
10516064	Mfsd2a	0.849	7.67	0.00012	0.015749
10516266	Zc3h12a	0.914	10.13	2e-05	0.007505
10516932	Sesn2	0.781	7.69	0.00012	0.015676
10517028	Tmem222	0.509	5.63	0.00081	0.041706
10517067	Sfn	0.643	6.07	0.00051	0.032384
10517236	Zfp593	0.738	6.29	0.00042	0.029889
10517443	Tceb3	0.545	6.67	0.00029	0.025537
10518145	Prdm2	0.779	7.82	0.00011	0.015068
10518805	Vamp3	0.533	6.91	0.00023	0.022864
10519333	Fam133b	0.594	9.17	4e-05	0.009562
10519527	Abcb1a	0.624	7.88	0.0001	0.014968
10520862	Fosl2	1.896	16.89	0	0.002054
10521174	Rnf4	0.446	5.49	0.00093	0.045002
10521461	Grpel1	0.542	6.34	0.0004	0.029147
10521602	Cpeb2	0.763	11.66	1e-05	0.004683
10521678	Cd38	-0.576	-6.12	0.00049	0.031798
10523195	Thap6	0.632	6.33	0.0004	0.02922
10523647	Aff1	0.535	6.35	0.00039	0.029028
10524229	A630023P12Rik	-0.676	-9.46	3e-05	0.008945
10524234	Galnt9	0.724	7.76	0.00011	0.015365
10524353	Tfip11	0.671	6.63	0.0003	0.025838
10524983	Med13l	0.52	6.24	0.00044	0.030554
10525043	Rbm19	0.489	6.08	0.00051	0.03237
10526145	Tmem248	0.686	6.57	0.00032	0.026456
10526274	Dnajc30	0.51	5.84	0.00065	0.036319
10526961	Mafk	0.744	10.1	2e-05	0.007505
10527158	Fscn1	-2.352	-10.89	1e-05	0.00607
10527559	Polr1d	0.585	6.25	0.00043	0.030477
10527880	Rbm48	0.54	6.27	0.00043	0.030285
10527920	Cyp51	0.566	6.68	0.00029	0.025537
10528077	Dbf4	0.691	7.72	0.00012	0.015648
10528102	Crot	-0.452	-5.47	0.00095	0.045758
10528790	Xrcc2	0.717	8.12	8e-05	0.013563
10529028	Ost4	0.516	6.24	0.00044	0.030554
10531415	Cxcl10	1.124	12.43	1e-05	0.003654
10531610	Rasgef1b	0.765	9.01	4e-05	0.009976
10531653	Tmem150c	-0.842	-5.63	0.0008	0.041623
10533327	Mapkapk5	0.379	5.65	0.00079	0.041102
10533729	Vps37b	2.067	28.36	0	0.000426
10534441	Pom121	0.519	6.15	0.00048	0.031553
10534839	Pop7	0.646	5.35	0.00108	0.04937
10535095	Zfand2a	1.586	11.67	1e-05	0.004683
10535653	Zkscan14	0.424	5.47	0.00095	0.045614
10535780	Flt3	-0.783	-5.43	0.001	0.047148
10535866	Ubl3	0.758	6.72	0.00028	0.025262
10536620	Ing3	0.992	10.77	1e-05	0.00633
10538115	Gimap8	-0.476	-6.27	0.00042	0.030285
10538187	Gpnmb	0.405	5.8	0.00067	0.037068
10538526	Avl9	0.652	5.92	0.0006	0.035191
10538939	Eif2ak3	1.245	13.56	0	0.003137
10538979	Cd8b1	-0.378	-5.36	0.00107	0.049228
10539002	Rnf103	0.518	6.66	0.00029	0.02571
10539710	Tia1	-0.524	-5.57	0.00086	0.043199
10540472	Bhlhe40	1.272	13.9	0	0.003087
10540480	Arl8b	0.611	8.14	8e-05	0.013526
10540812	Tatdn2	0.466	6.39	0.00038	0.028289
10541307	Usp18	-0.62	-6.74	0.00027	0.025206
10542120	Clec2i	-0.688	-9.79	3e-05	0.007992
10542156	Clec2d	-0.926	-6.97	0.00022	0.022472
10542355	Emp1	1.278	9.56	3e-05	0.00877
10542445	Strap	0.607	8.85	5e-05	0.010324
10542650	Golt1b	0.484	6.31	0.00041	0.029473
10543471	Pot1a	-0.628	-7.02	0.00021	0.022094
10543785	AB041803	1.152	7.5	0.00014	0.017198
10544547	Zfp777	0.375	5.6	0.00083	0.042394
10544629	Tra2a	0.482	6.21	0.00045	0.030946
10544976	Kbtbd2	0.522	7.24	0.00017	0.019798
10545130	Gadd45a	0.658	9.4	3e-05	0.009079
10546510	Lrig1	0.7	7.24	0.00017	0.019798
10546706	Rybp	1.203	8.89	5e-05	0.010278
10546760	Ddx3x	0.643	6.83	0.00025	0.023742
10546944	Emc3	0.552	8.34	7e-05	0.012844
10547009	Vgll4	1.081	11.49	1e-05	0.004928
10547177	Rassf4	-1.28	-7.11	0.0002	0.021104
10547469	Wnk1	0.858	7.88	0.0001	0.014968
10547521	Atp6v1e1	0.527	5.65	0.00078	0.041034
10548314	Klrb1b	-0.475	-5.82	0.00066	0.036853
10548333	Cd69	0.508	6.63	0.0003	0.025838
10550237	Napa	0.533	6.35	0.00039	0.029051
10550906	Plaur	0.805	8.73	5e-05	0.010877
10553897	Mtmr10	0.499	6	0.00055	0.033843
10554005	Vimp	0.497	6.54	0.00033	0.026475
10554419	Vps33b	-0.605	-8.06	9e-05	0.013755
10555174	Lrrc32	0.481	5.35	0.00108	0.04937
10555179	Prkrir	0.51	5.45	0.00097	0.046516
10555303	Pgm2l1	0.521	6.87	0.00024	0.023379
10557571	AI467606	-0.606	-5.94	0.00058	0.034693
10557895	Itgax	-0.419	-5.77	0.00069	0.03783
10557951	Armc5	0.406	5.45	0.00097	0.046516
10557992	Bag3	1.123	16.89	0	0.002054
10558458	Ppp2r2d	0.626	8.2	8e-05	0.013362
10559820	Zfp954	0.692	7.02	0.00021	0.022094
10560481	Fosb	1.089	11.38	1e-05	0.005157
10561008	Ceacam1	-0.494	-5.46	0.00096	0.046173
10561516	Nfkbib	0.577	6.34	0.0004	0.029147
10561702	Kcnk6	-0.531	-6.24	0.00044	0.030493
10562578	Pop4	0.606	5.87	0.00063	0.035728
10563659	Spty2d1	1.284	16	0	0.002054
10564467	Lrrc28	0.427	6.47	0.00035	0.027538
10564573	Chd2	0.712	9.02	4e-05	0.009976
10564849	2610034B18Rik	-0.961	-10.33	2e-05	0.007224
10565570	4632434I11Rik	1.272	7.64	0.00012	0.01591
10565994	Art2b	-1.008	-7.83	0.00011	0.015038
10566326	Trim12a	-0.683	-5.64	0.0008	0.041496
10566358	Trim30a	-0.514	-5.78	0.00069	0.037731
10569265	Tollip	0.494	6.7	0.00028	0.025495
10569757	1700019B03Rik	0.837	7.39	0.00015	0.01822
10571111	Zfp703	0.601	6.71	0.00028	0.025415
10571128	Prosc	0.464	5.66	0.00078	0.04095
10571266	Ppp2cb	0.709	9.07	4e-05	0.009976
10571312	Dusp4	1.329	19.89	0	0.001106
10572456	Jund	0.395	5.75	0.00071	0.038423
10573198	Dnajb1	0.585	6.12	0.00049	0.03181
10573615	Orc6	0.735	7.89	0.0001	0.014928
10574087	Herpud1	0.721	10.16	2e-05	0.007499
10574213	Ccl22	-2.21	-11.79	1e-05	0.004603
10574226	Ccl17	-0.962	-9.48	3e-05	0.008945
10576056	Map1lc3b	0.839	11.17	1e-05	0.005418
10576971	Irs2	1.207	13.59	0	0.003137
10578619	Cdkn2aip	0.515	5.38	0.00105	0.048722
10579731	Med26	0.455	6.3	0.00041	0.029761
10579939	Usp38	0.622	7.47	0.00014	0.017339
10579976	Elmod2	-0.459	-6.31	0.00041	0.029527
10581151	Rrad	0.93	11.5	1e-05	0.004928
10581340	Ranbp10	0.686	6.85	0.00025	0.023487
10581577	Dhx38	0.71	10.51	2e-05	0.006866
10582275	Slc7a5	0.496	6.86	0.00025	0.02347
10582429	Cbfa2t3	-0.443	-6.31	0.00041	0.029473
10582811	Irf2bp2	0.689	10.1	2e-05	0.007505
10583286	Gpr83	-0.643	-7.07	0.0002	0.02148
10584506	Olfr967	-0.534	-6.05	0.00052	0.032715
10584634	Usp2	0.601	6.82	0.00025	0.023855
10585091	Nhp2l1	0.646	8.11	9e-05	0.013563
10585586	Ube2s	0.679	6.55	0.00032	0.026473
10586168	Snord16a	0.658	6.22	0.00045	0.030699
10586405	Spg21	0.498	6.85	0.00025	0.023487
10586700	Rora	1.046	11.22	1e-05	0.005418
10587733	Ctsh	-0.975	-6.92	0.00023	0.022817
10588121	Dbr1	0.566	6.04	0.00053	0.032812
10588577	Cish	0.936	13.8	0	0.003087
10590242	Ccr8	0.667	5.43	0.00099	0.046905
10590245	Slc25a38	0.438	5.44	0.00098	0.046516
10590325	Ctnnb1	-0.629	-6.28	0.00042	0.030013
10590620	Ccr9	-0.721	-8.11	9e-05	0.013563
10593988	Clk3	0.492	6.1	0.0005	0.03198
10594800	Fam63b	-0.913	-8.7	5e-05	0.011054
10594988	Mapk6	0.489	6.21	0.00045	0.030842
10596273	Dnajc13	-0.658	-7.26	0.00017	0.019612
10596769	Rbm5	-0.483	-6.07	0.00052	0.032384
10597279	Ccrl2	0.41	5.52	0.0009	0.044507
10597758	Csrnp1	1.178	16.35	0	0.002054
10597900	Zfp445	-0.553	-8.14	8e-05	0.013526
10598107	Taf1a	-0.59	-5.58	0.00084	0.042649
10599802	Cd40lg	-0.798	-9.07	4e-05	0.009976
10601326	Uprt	-0.63	-8.08	9e-05	0.013755
10601854	Wbp5	1.304	13.07	0	0.003137
10601857	Ngfrap1	0.74	9.52	3e-05	0.008837
10603166	Trappc2	-0.429	-5.43	0.00099	0.046832
10604053	Nkrf	0.608	5.81	0.00067	0.037009
10606714	Gla	0.859	6.86	0.00024	0.02345
10607317	Tsr2	0.483	6.22	0.00044	0.030699
10608665	Hnrnpc	0.602	6.92	0.00023	0.022817
10608677	Tox4	0.675	9.19	4e-05	0.009507
10608721	Sts	0.571	7.52	0.00014	0.017129
