# Supplementary material for: Impact of Enriched Environment on Murine T Cell Differentiation and Gene Expression Profile
Source: Front Immunol. 2016 Sep 30;7:381. doi: 10.3389/fimmu.2016.00381 (PMC5042968; doi:10.3389/fimmu.2016.00381)
Supplement: Table S2 — Signaling pathway impact analysis of activated EE CD4+ T cells. Microarray data of EE and NE CD4+ T cells were analyzed by a moderate t-statistics and fold change and subsequently analyzed for the pathway enrichment with a bootstrap technique using the Bioconductor package, SPIA. Significantly modulated pathways were selected by a global pathway significance p-value with considering false discovery rate (p < 0.05), which combines the enrichment and perturbation p-values. [file table_2.xlsx]

## Sheet: SPIA_EE.txt
Name	ID	pSize	NDE	pNDE	tA	pPERT	pG	pGFdr	pGFWER	Status	KEGGLINK
1	Chemokine signaling pathway	4062	10	10	1	-17.463	0.002	0.0144292	1	1	Inhibited	http://www.genome.jp/dbget-bin/show_pathway?mmu04062+12767+12769+15945+20295+20299+20304+66102+11512+18035+18036
2	Cytokine-cytokine receptor interaction	4060	17	17	1	-6.90931	0.005	0.0314916	1	1	Inhibited	http://www.genome.jp/dbget-bin/show_pathway?mmu04060+12983+12984+16174+21939+21947+14103+15980+16153+12769+20304+20299+20295+12767+66102+15945+27279+21933
4	Protein processing in endoplasmic reticulum	4141	11	11	1	2.02578	0.041	0.171962	1	1	Activated	http://www.genome.jp/dbget-bin/show_pathway?mmu04141+13198+14828+13666+22433+56228+15512+64209+109815+81489+193670+15519
5	Transcriptional misregulation in cancer	5202	11	11	1	-1.64959	0.049	0.196781	1	1	Inhibited	http://www.genome.jp/dbget-bin/show_pathway?mmu05202+18124+13198+12575+12608+20375+19696+21939+17355+108829+17246+67603
